# Supplementary material for: Analysis of QTL mapping for germination and seedling response to drought stress in sunflower (Helianthus annuus L.)
Source: PeerJ. 2023 May 3;11:e15275. doi: 10.7717/peerj.15275 (PMC10163870; doi:10.7717/peerj.15275)
Supplement: Supplemental Information 1 [file peerj-11-15275-s001.zip]

Archive with 2 entries (2 files):
- Germination Stage.xlsx
- Seedling Stage.xlsx
