# Supplementary material for: Analysis of QTL mapping for germination and seedling response to drought stress in sunflower (Helianthus annuus L.)
Source: PeerJ. 2023 May 3;11:e15275. doi: 10.7717/peerj.15275 (PMC10163870; doi:10.7717/peerj.15275)
Supplement: Supplemental Information 1 [file peerj-11-15275-s001.zip › Germination Stage.xlsx]

## Sheet: Nomal
materials	RLn	GLn	RFWn	RDWs	GFWn	GDWn	GRn	GPn	GIn
2	8.79333	6.04333	0.5	0.0336667	1.96	0.16	94.6667	94.6667	11.0733
3	5.51667	4.30667	0.51	0.0316667	2.10667	0.126667	98.6667	98.6667	12.22
4	2.7	2.52333	0.383333	0.0533333	2.40333	0.226667	42.6667	25.3333	2.56
5	7.27	7.04667	0.683333	0.0433333	2.9	0.17	97.3333	97.3333	9.05333
6	8.59333	4.06333	1.01333	0.0953333	3.42	0.23	84	81.3333	8.13667
7	6.99667	7.65667	0.366667	0.0333333	2.27667	0.186667	96	90.6667	10.5567
8	10.7833	8.93333	0.966667	0.0516667	3.22667	0.176667	93.3333	85.3333	7.23333
9	6.71667	5.01333	0.536667	0.043	2.41	0.26	62.6667	53.3333	5.38
10	4.63333	5.46667	0.4	0.0413333	2.77333	0.24	96	93.3333	11.8467
11	3.35333	4.99333	0.156667	0.0483333	2.05333	0.19	94.6667	93.3333	11.5
12	7.56333	7.82	0.393333	0.0306667	3.36	0.223333	96	93.3333	10.8267
13	7.71333	5.90667	0.8	0.059	3.23667	0.31	90.6667	90.6667	10.78
14	11.55	6.41667	0.8	0.0456667	2.41	0.183333	85.3333	85.3333	10.1667
15	7.98	5.61	0.346667	0.0613333	2.69	0.23	90.6667	84	10.6767
16	9.71	7.20667	1.07333	0.0473333	3.12333	0.213333	90.6667	85.3333	8.4
17	3.57667	4.8	0.316667	0.0136667	2.38	0.236667	90.6667	90.6667	11.1367
18	3.12333	4.08667	0.0733333	0.005	1.17667	0.09	34.6667	25.3333	2.30667
19	5.52333	4.72	0.433333	0.0573333	2.30667	0.176667	53.3333	30.6667	3.26333
20	2.04333	2.79333	0.156667	0.0236667	1.34667	0.236667	66.6667	54.6667	6.85333
21	5.26667	3.97	0.583333	0.046	2.88667	0.253333	89.3333	88	9.80667
22	1.85333	1.49333	0.333333	0.0346667	1.62333	0.14	98.6667	98.3333	9.68333
23	4.15333	5.39333	0.27	0.0276667	2.65	0.166	38.6667	36	3.66667
24	6.16667	5.10333	0.393333	0.034	2.49667	0.243333	97.3333	96	11.8433
26	8.52333	4.84	0.55	0.0486667	2.94667	0.26	88	82.6667	9.19
27	6.32667	4.71333	0.276667	0.0326667	2.07	0.17	94.6667	90.6667	11.1133
28	11.1667	3.89	0.646667	0.0623333	2.82667	0.243333	73.3333	58.6667	5.30667
29	9.4	5.71333	0.47	0.048	2.75667	0.233333	64	61.3333	6.26667
30	5.5	5.42333	0.31	0.029	2.13	0.24	94.6667	88	9.23333
31	5.68667	2.60333	0.166667	0.0146667	1.32	0.17	36	20	2.91
32	1.51667	3.02	0.22	0.00466667	1.14	0.203333	21.3333	12	1.31667
33	4.62333	4.43667	0.243333	0.035	1.94333	0.223333	89.3333	89.3333	10.39
34	9.23667	5.28333	0.923333	0.0746667	2.49	0.236667	97.3333	97.3333	11.1933
35	6.17333	4.77333	0.686667	0.06	3.37333	0.346667	88	86.6667	10.22
36	10.55	4.43	1.24333	0.054	3.49	0.266667	65.3333	44	5.43
37	8.63333	6.55667	0.543333	0.021	2.82667	0.173333	94.6667	93.3333	10.5267
38	2.93667	2.60667	0.15	0.0316667	1.93	0.253333	88	86.6667	8.66667
39	1.73667	1.88667	0.0566667	0.016	0.586667	0.243333	48	45.3333	4.71
40	7.41667	3.34	0.396667	0.0353333	2.49	0.2	90.6667	90.6667	6.5
41	8.95	7.6	0.446667	0.0356667	2.65	0.21	94.6667	94.6667	11.2767
42	5.36667	3.47	0.346667	0.027	2.61	0.26	72	72	5.88667
43	1.95333	2.83333	0.0866667	0.008	0.696667	0.146667	14.6667	14.6667	1.16667
44	9.52667	4.86667	1.01667	0.09	3.93333	0.356667	76	70.6667	6.58333
45	7.82333	4.19333	0.293333	0.03	2.27333	0.18	85.3333	85.3333	10.22
46	10.89	5.45667	0.726667	0.0573333	3.24	0.256667	94.6667	93.3333	11.4133
47	3.95667	3.68	0.176667	0.0186667	1.24667	0.103333	92.6667	86.6667	10.7433
48	7.61	6.45	0.383333	0.042	2.92333	0.256667	97.3333	97.3333	10.1933
49	7.57	5.18667	0.433333	0.0313333	1.81	0.173333	92	92	11.0567
50	8.68333	3.91667	0.346667	0.034	2.52	0.253333	96	96	11.0567
51	4.98333	3.96667	0.203333	0.015	1.68	0.143333	76	76	8.72333
53	12.8533	7.78667	1.04667	0.0766667	3.03333	0.14	90.6667	84	7.78
54	9.03667	3.92	0.733333	0.058	1.93	0.166667	80	69.3333	6.84333
55	6.66333	4.86333	0.48	0.0103333	2.7	0.17	34.6667	30.6667	3.5
56	6.17333	5.10333	0.563333	0.0436667	2.42667	0.213333	60	40	4.09333
58	7.50667	4.86333	0.433333	0.0343333	2.44667	0.163333	64	54.6667	5.83333
59	6.72333	4.08333	0.55	0.04	2.41	0.256667	29.3333	29.3333	3.33333
60	7.13	7.74667	0.736667	0.0616667	3.73667	0.28	62.6667	61.3333	5.14333
61	9.36	8.89333	0.593333	0.042	2.77	0.213333	70.6667	69.3333	7.76333
62	14.4133	7.27667	1.15	0.0933333	4.4	0.266667	57.3333	50.6667	6.02
63	5.74333	5.55	0.393333	0.0393333	2.69	0.266667	97.3333	97.3333	12
64	5.79333	4.74	0.443333	0.0443333	2.30667	0.206667	70.6667	61.3333	6.19
65	8.47	4.49	0.33	0.0443333	2.41	0.166667	41.3333	30.6667	2.85667
66	1.90333	3.39667	0.0683333	0.0116667	2.4	0.240333	41.3333	32	3.02
67	10.9567	7.54333	0.446667	0.0383333	3.55	0.266667	90.6667	73.3333	8.76667
68	9.11667	7.19	0.806667	0.0466667	2.88333	0.173333	97.3333	96	8.59333
70	1.61667	3.00667	0.12	0.018	1.92667	0.25	30.6667	25.3333	2.21667
71	12.3	7.95	1.1	0.0886667	3.70333	0.253333	82	64	5.91333
72	1.79333	2.02667	0.017	0.00363333	0.926667	0.12	29.3333	29.3333	2.83333
73	8.48333	7.51333	1.05667	0.0643333	2.82333	0.206667	90.6667	89.3333	9.82667
74	3.98333	4.72	0.213333	0.02	2.12667	0.2	77.3333	66.6667	6.55
76	7.02333	6.11333	0.423333	0.0286667	2.58	0.16	86.6667	85.3333	10.5
78	6.00333	4.71	0.346667	0.0306667	2.4	0.226667	97.3333	97.3333	12.0533
79	3.59333	3.52	0.156667	0.0206667	1.76333	0.283333	90.6667	85.3333	10.5867
80	8.38667	8.00333	0.516667	0.051	2.68	0.183333	92	89.3333	7.78333
81	6.14667	5.24	0.516667	0.0596667	3.23667	0.33	97.3333	97.3333	11.9433
82	10.1867	4.44333	0.76	0.055	3.23	0.286667	56	38.6667	4.85333
83	5.17	3.41	0.296667	0.033	1.52	0.226667	89.3333	89.3333	8
84	7.21667	5.69667	0.353333	0.0243333	2.61	0.109	70.6667	49.3333	5.22333
85	8.27667	7.86333	0.68	0.0526667	3.85	0.286667	62.6667	50.6667	5.21
86	4.87667	3.99667	0.206667	0.0223333	2.70667	0.276667	61.3333	61.3333	5.55667
87	5.31333	3.53667	0.256667	0.0226667	2.28	0.16	56	38.6667	4.85333
88	8.37667	7.89333	0.576667	0.045	3.38667	0.226667	97.3333	97.3333	12.11
89	4.24	3.73	0.246667	0.0226667	1.64333	0.136667	92	92	11.4167
90	8.91	8.27667	0.536667	0.0426667	2.88	0.14	76	72	7.31667
91	7.70667	5.73	0.543333	0.0426667	3.06333	0.213333	97.3333	97.3333	12
92	8.17	6.42	0.74	0.0676667	3.7	0.3	97.3333	97.3333	12.1667
93	5.89667	5.01	0.142667	0.0296667	1.15	0.276667	93.3333	93.3333	9.61
94	5.09	5.30667	0.09	0.008	0.95	0.0933333	17.3333	17.3333	1.41667
95	4.42	3.68667	0.336667	0.0323333	2.21667	0.25	56	46.6667	5.08
96	3.22333	2.80333	0.333333	0.041	2.27	0.276667	92	92	10.6967
97	9.14667	5.79333	1.24333	0.0243333	3.19667	0.12	81.3333	70.6667	7.66333
98	5.07	4.61	0.403333	0.0396667	1.92667	0.193333	94.6667	94.6667	11.61
99	1.99	2.38333	0.143333	0.0246667	1.88667	0.266667	68	56	5.98333
100	7.98667	4.53667	0.923333	0.0786667	3.18	0.236667	81.3333	76	9.22
101	4.85333	2.67	0.146667	0.0123333	0.703333	0.0833333	17.3333	17.3333	1.44333
102	6.12	4.09333	0.49	0.04	3.50333	0.373333	46.6667	38.6667	3.47667
104	11.6333	6.54	0.556667	0.0423333	2.15667	0.153333	94.6667	94.6667	10.9433
106	6.40333	4.23333	0.573333	0.065	2.31333	0.266667	97.3333	97.3333	12.1667
107	5.01667	5.53	0.226667	0.027	1.97667	0.216667	98.6667	97.3333	12.1667
108	2.02333	2.71	0.23	0.0306667	1.57333	0.223333	46.6667	38.6667	4.31
111	8.43667	5.39	0.74	0.0413333	2.97	0.233333	93.3333	92	8.17
113	1.45	1.99333	0.051	0.006	0.296667	0.173333	14.6667	6.66667	0.506667
117	2.21667	1.92667	0.0866667	0.00316667	0.773333	0.1	19.3333	14	2.03667
118	5.39333	3.17667	0.266667	0.034	1.38	0.223333	57.3333	57.3333	5.07
119	3.99333	3.20667	0.36	0.032	2.14667	0.263333	68	68	7.16667
120	4.31	4.23667	0.23	0.0433333	1.48667	0.203333	78.6667	78.6667	8.78
121	15.9067	7.54667	0.693333	0.0496667	2.62	0.173333	90.6667	88	10.9467
122	5.6	4.21	0.483333	0.0646667	2.44667	0.186667	76	68	6.4
124	6.03	3.59667	1.08333	0.0563333	3.95	0.286667	70.6667	37.3333	4.54
125	3.14333	3.25	0.13	0.0133333	1.48333	0.143333	76	76	7.88667
126	4.47333	4.00667	0.85	0.00766667	1.86667	0.13	70.6667	70.6667	8.19667
127	8.21333	6.40333	0.34	0.0216667	2.96667	0.206667	78.6667	76	8.91
129	2.44333	3.46667	0.166667	0.069	1.47667	0.16	18.6667	14.6667	1.61667
130	7.26	5.2	0.61	0.0206667	3.67667	0.363333	48	41.3333	5.41
131	6.21333	3.78667	1.26667	0.0753333	3.41667	0.31	72	65.3333	6.62
132	8.84667	4.10333	0.533333	0.0553333	2.5	0.216667	94.6667	94.6667	11.4433
133	6.63333	3.71	0.643333	0.07	2.42	0.283333	93.3333	93.3333	10.9167
134	6.49	3.99333	0.383333	0.0413333	2.68667	0.26	98.6667	98.6667	12.3333
135	11.4767	10.08	0.323333	0.0303333	3.05667	0.17	94.6667	94.6667	11.3067
136	12.6033	5.41	1.02333	0.0786667	3.69667	0.273333	81.3333	77.3333	7.55667
137	3.51	2.38667	0.22	0.0316667	1.67333	0.21	77.3333	69.3333	7.06667
138	6.11667	5.89	0.226667	0.04	2.19667	0.283333	86.6667	85.3333	8.83333
139	4.14	4.20667	0.28	0.0233333	1.69	0.23	69.3333	65.3333	6.38667
140	3.65667	4.08667	0.406667	0.0353333	2.74667	0.24	82.6667	77.3333	6.86333
141	1.68667	1.87333	0.0636667	0.025	1.27	0.29	68	68	7.5
142	10.1233	4.56667	0.66	0.054	2.22667	0.226667	98.6667	98.6667	11.9733
143	4.64	4.02	0.316667	0.0343333	2.06333	0.233333	84	84	6.69667
144	2.61	3.05667	0.126667	0.0206667	1.99667	0.343333	53.3333	41.3333	3.66333
145	6.07667	5.75	0.293333	0.0163333	2.46333	0.233333	92	89.3333	10.4933
146	12.8733	8	1	0.111	4.62	0.296667	93.3333	82.6667	8.28333
147	2.64667	4.26333	0.223333	0.0176667	2.53333	0.253333	90.6667	86	7.28667
149	8.13667	5.12333	0.44	0.0363333	2.12	0.123333	82.6667	82.6667	10.3333
151	7.42333	5.77333	0.383333	0.036	3.56667	0.353333	58.6667	57.3333	6.37333
152	10.3367	6.85333	0.373333	0.03	2.18	0.146667	90.6667	90.6667	11.3333
153	5.57333	3.98333	0.35	0.0466667	2.35333	0.17	76	68	6.4
154	2.62333	2.75333	0.136667	0.0173333	1.95667	0.23	75.3333	75.3333	5.05667
155	5.43	7.48333	0.253333	0.0463333	2.46	0.243333	72	61.3333	5.81
156	3.97667	5.91	0.123333	0.0153333	2.03333	0.173333	80	80	8.78
157	3.74	2.93333	0.0866667	0.00966667	1.30667	0.2	17.3333	9.33333	1.18667
158	4.02	3.41333	0.28	0.0386667	1.93667	0.266667	96	96	11.3333
160	12.0667	4.71667	0.9	0.0873333	3.46333	0.35	98.6667	98.6667	12.1667
161	4.38333	5.09333	0.223333	0.0223333	1.85667	0.146667	85.3333	85.3333	9.94333
162	3.667	3.91667	0.383333	0.0433333	2.68333	0.266667	86.6667	86.6667	10.61
163	2.43333	3.05333	0.11	0.00866667	0.89	0.096	18.6667	13.3333	1.36667
164	8.36	8.38667	1.01667	0.018	4.05667	0.303333	97.3333	94.6667	10.44
165	1.26	2.98333	0.044	0.00906667	1.57667	0.223333	60	52	4.60667
167	1.44667	4.49333	0.106667	0.037	0.85	0.133333	18.6667	12	1.22333
168	9.49	4.37667	1.06333	0.0573333	2.94333	0.22	92	89.3333	10.6233
170	7.31	5.68667	0.74	0.0566667	3.16667	0.24	68	60	7.31667
184	1.5	2.59	0.196667	0.022	1.63	0.276667	81.3333	81.3333	9.89
192	2.51333	3.06	0.15	0.0143333	1.23333	0.18	34.6667	25.3333	3.70667
K55	6.10333	5.24	0.946667	0.0896667	3.78333	0.296667	82.6667	82.6667	11.26
K58	1.18333	2.09333	1.09	0.623333	1.59	0.146667	94.6667	94.6667	12.3833

## Sheet: Drought
materials	RL	GL	RFW	RDW	GFW	GDW	GR	GP	GI
2	8.44333	2.04667	0.24	0.0293333	0.88	0.153333	94.6667	94.6667	8.17333
3	4.10667	1.40667	0.12	0.0143333	0.673333	0.12	86.6667	78.6667	7.61667
4	2.16667	1.25333	0.123333	0.0336667	0.856667	0.21	41.3333	24	2.36333
5	7.23	2.56667	0.256667	0.0223333	1.34333	0.166667	82.6667	32	4.39667
6	4.54667	1.44	0.136333	0.0196667	1.15333	0.22	52	40	3.66667
7	4.42667	1.61	0.035	0.018	0.52	0.166333	77.3333	65.3333	5.16667
8	4.825	2.52667	0.136667	0.0493667	1.07333	0.166667	38.6667	9.33333	1.77333
9	6.65667	1.93333	0.213333	0.0243333	1	0.256667	61.3333	50.6667	5.22333
10	1.49333	1.35333	0.0176667	0.00666667	0.236667	0.128	17.3333	2.66667	0.486667
11	1.00333	1.01	0.0106667	0.0331	0.27	0.13	21.3333	9.33333	1.21667
12	1.26667	1.17333	0.0166667	0.00149333	0.133333	0.0336667	8	0	0.3
13	1.88	1.49667	0.0933333	0.0166667	0.696667	0.306667	28	22.6667	2.17333
14	7.70333	1.82333	0.196667	0.0303333	0.99	0.173333	58.6667	37.3333	3.82
15	1.25	1.25	NA	NA	NA	NA	2.66667	0	0.15
16	8.55	2.83	0.25	0.047	1.08	0.21	36	8	1.75667
17	1.91	1.35667	0.045	0.00833333	0.6	0.233333	69.3333	49.3333	4.45
18	NA	NA	NA	NA	NA	NA	0	0	0
19	5.32	2.16333	0.18	0.021	1.19333	0.173333	46.6667	22.6667	2.59333
20	1.83333	1.15667	0.0633333	0.0116667	0.386667	0.183333	29.3333	21.3333	1.92667
21	5.06333	2.39333	0.243333	0.0333333	1.33333	0.22	88	74.6667	7.8
22	1.79667	1.41	0.051	0.00933333	0.456667	0.136667	57.3333	54.6667	4.46333
23	2.08333	2.20667	0.0271667	0.00406667	0.466667	0.0943333	12	8	0.693333
24	5.91667	1.77	0.193333	0.024	0.836667	0.24	78.6667	74.6667	6.43
26	2.30667	1.42667	0.0173333	0.00922333	0.22	0.0632333	9.33333	1.33333	0.476667
27	3.18	1.42333	0.045	0.00976667	0.45	0.166667	45.3333	30.6667	3.15
28	6.84333	1.63667	0.13	0.0436667	1.07667	0.24	70.6667	40	3.72333
29	4.33167	1.98	0.0933333	0.0105333	0.363333	0.443333	18.6667	13.3333	1.61333
30	0.903333	1.23667	0.0306667	0.013	0.366667	0.183333	36	25.3333	2.56333
31	0.913333	1.06667	0.0566667	0.011	0.333333	0.166667	32	13.3333	1.75667
32	1.3	1.6	0.01	0.001	0.13	0.07	2.66667	1.33333	0.15
33	3.17667	1.25	0.06	0.01	0.536667	0.22	64	61.3333	5.36
34	2.11667	1.13333	0.106667	0.0226667	0.526667	0.233333	72	30.6667	3.92333
35	6.12333	1.28667	0.203333	0.0473333	1.5	0.33	84	80	7.47333
36	4.13667	1.65	0.0933333	0.00803333	1.02667	0.263333	53.3333	17.3333	2.61333
37	4.42333	1.36	0.0766667	0.0119	0.693333	0.163333	64	44	4.01667
38	2.15667	1.23667	0.0566667	0.015	0.466667	0.246667	28	8	1.18
39	1.71	1.48667	0.0426667	0.0116667	0.38	0.173333	26.6667	24	2.02333
40	2.15	1.39	0.0383333	0.0163333	0.413333	0.196667	59.6667	53	3.56
41	4.25	2.02333	0.0496667	0.0156667	0.796667	0.206667	48	48	4.05333
42	0.943333	1.75667	0.031	0.00566667	0.65	0.256667	33.3333	9.33333	1.65667
43	NA	NA	NA	NA	NA	NA	0	0	0
44	6.32333	1.76333	0.19	0.0503333	1.61333	0.353333	74.6667	52	4.89667
45	4.4	1.43667	0.0866667	0.018	0.866667	0.173333	85.3333	85.3333	7.72
46	4.76333	1.95667	0.223333	0.0250667	0.853333	0.256	54.6667	50.6667	4.78
47	0.85	1	0.0166667	0.0025	0.05	0.005	2.66667	0	0.15
48	7.23	2.37	0.2	0.035	1.32	0.243333	93.3333	92	7.62
49	3.955	1.6	0.0676667	0.0126667	0.543333	0.163333	73.3333	66.6667	6.68333
50	4.12	1.66	0.0873333	0.0296667	0.7	0.24	76	74.6667	5.37333
51	2.58	1.81333	0.073	0.008	0.97	0.14	59	59	5.36
53	8.09	1.87	0.23	0.0373333	1.11333	0.136667	48	20	2.59667
54	2.05	1.065	0.0166667	0.00123333	0.185	0.045	10.6667	4	0.59
55	1.6	1.1	0.00666667	0.00166667	0.0666667	0.00933333	4	0	0.216667
56	2.3	1.4	0.0116	0.0022	0.180333	0.0633333	13.3333	6.66667	0.66
58	1.06667	1.14	0.0356667	0.0103333	0.413333	0.136667	33.3333	13.3333	1.48
59	1.97667	1.44	0.103333	0.0143333	0.826667	0.23	28	28	5.41667
60	1.43333	1.17667	0.0466667	0.0173333	0.323333	0.160333	18.6667	16	1.19333
61	4.05667	1.52333	0.073	0.016	0.55	0.173333	52	46.6667	4.11667
62	2.45333	1.44667	0.08	0.011	0.756667	0.21	22.6667	16	1.58
63	4.44333	1.55	0.053	0.0124667	0.696667	0.206667	85.3333	81.3333	8.54
64	2.33333	1.28333	0.04	0.003	0.147	0.0351	8	4	0.446667
65	7.05	2.085	0.063	0.019	0.485	0.1	12	6.66667	0.726667
66	0.8	1.2	0.003	0.003	0.07	0.0068	1.33333	0	0.0666667
67	1.15	1.29333	0.0406667	0.009	0.61	0.22	42.6667	9.33333	1.86
68	4.24667	1.79667	0.098	0.0313333	0.83	0.146667	80	45.3333	4.73333
70	NA	NA	NA	NA	NA	NA	0	0	0
71	5.57667	1.6	0.243333	0.0496667	0.97	0.216667	40	30.6667	2.05333
72	1.69	1.14	0.014	0.00306667	0.29	0.018	28	28	2.27667
73	5.365	2.235	0.22	0.009	1.165	0.165	12	9.33333	0.79
74	1.64667	0.86	0.05	0.00643333	0.566667	0.19	30.6667	24	2.44667
76	6.62	2.39	0.18	0.0203333	0.85	0.15	73.3333	73.3333	5.78
78	2.86333	1.67667	0.113333	0.0223333	0.653333	0.196667	82.6667	85.3333	8.11
79	2.08667	1.71333	0.0503333	0.007	0.683333	0.253333	56	38.6667	3.79
80	5.61	2.21	0.163333	0.0353333	1.13	0.153333	68	38.6667	3.78667
81	2.97667	1.34667	0.0546667	0.0156667	0.746667	0.323333	81.3333	81.3333	7.25
82	0.86	1.255	0.025	0.00666667	0.415	0.24	24	9.33333	1.2
83	1.40667	1.29333	0.0626667	0.008	0.443333	0.223333	46.6667	17.3333	2.63
84	NA	NA	NA	NA	NA	NA	0	0	0
85	2.43333	1.48333	0.0183333	0.00526667	0.116333	0.0493333	6.66667	4	0.303333
86	1.38333	1.05	0.0253333	0.00233333	0.11	0.0133333	5.33333	0	0.25
87	1.35	0.85	0.008	0.00075	0.045	0.0035	24	9.33333	1.2
88	6.26667	1.63333	0.156667	0.025	0.83	0.196667	68	68	7.39
89	2.67333	1.09	0.0303333	0.003	0.303333	0.103333	74.6667	73.3333	5.45667
90	1.00333	1.54333	0.0366667	0.0143333	0.1	0.0633333	14.6667	6.66667	0.806667
91	4.59667	1.93	0.146667	0.0216667	0.91	0.17	54.6667	48	4.05667
92	4.89333	1.76333	0.176667	0.02	1.07667	0.26	90.6667	88	7.99667
93	1.38667	1.05667	0.00733333	0.00666667	0.102	0.0266667	14.6667	6.66667	0.803333
94	NA	NA	NA	NA	NA	NA	0	0	0
95	0.906667	1.02333	0.1	0.0203333	0.466667	0.22	33.3333	25.3333	1.92333
96	1.97333	1.32	0.0276667	0.0103333	0.346667	0.139667	34.6667	16	2.03333
97	5.53	2.29333	0.166667	0.0143333	1.07	0.11	60	26.6667	3.13667
98	4.93	1.63667	0.150667	0.0233333	0.643333	0.146667	76	57.3333	5.74333
99	1.24667	0.92	0.0366667	0.0153333	0.38	0.17	24	17.3333	1.52333
100	3.06667	1.23	0.108	0.0156667	1.13	0.206667	37.3333	32	2.59
101	3.37333	1.41667	0.04	0.00933333	0.225333	0.0643333	16	10.6667	1.31333
102	0.8	1.1	0.002	0.0017	0.08	0.01	1.33333	1.33333	0
104	3.09	1.34333	0.039	0.0366667	0.326667	0.136667	66.6667	66.6667	5.94333
106	3	1.45333	0.0823333	0.017	0.58	0.21	48	32	3.09
107	3.05333	1.39	0.0733333	0.012	0.606667	0.19	86.6667	80	6.70333
108	1.53333	1.39333	0.0366667	0.012	0.206667	0.0733333	10.6667	4	0.546667
111	1.06667	0.866667	0.038	0.00766667	0.336667	0.183333	25.3333	4	1.1
113	1.32333	1.31	0.036	0.00933333	0.266667	0.113333	13.3333	5.33333	0.433333
117	0.95	1.1	0.02	0.000666667	0.055	0.0285	2.66667	0	0.0566667
118	1.25	1.41667	0.047	0.00833333	0.43	0.156667	56	44	4.46
119	3.71333	1.55333	0.156667	0.0253333	0.656667	0.2	64	46.6667	4.41667
120	3.42333	1.62333	0.12	0.0156667	0.583333	0.173333	73.3333	73.3333	6.33333
121	9.24	1.27	0.0916667	0.021	0.46	0.11	78.6667	78.6667	7.69333
122	3.43333	1.57667	0.113333	0.016	0.66	0.186667	38.6667	21.3333	2.14
124	1.92	1.79333	0.186667	0.0266667	1.37	0.27	24	10.6667	1.10333
125	2.11667	2.04667	0.087	0.0067	0.673333	0.12	66.6667	66.6667	5.94333
126	3.18333	1.84	0.0866667	0.003	0.956667	0.123333	62.6667	60	5.8
127	2.95	1.32333	0.0966667	0.01	0.62	0.2	34.6667	16	1.82333
129	NA	NA	NA	NA	NA	NA	0	0	0
130	3.12	1.35	0.0666667	0.00933333	0.673333	0.253333	32	30.6667	2.67667
131	2.14667	0.93	0.0506667	0.0098	0.426667	0.166667	17.3333	5.33333	0.916667
132	4.56667	1.35	0.143333	0.03	0.733333	0.146667	56	40	3.59333
133	3.21	1.72667	0.126667	0.0226667	0.943333	0.166667	89.3333	85.3333	6.95
134	1.30333	1.58333	0.08	0.009	0.693333	0.123333	70.6667	69.3333	5.92667
135	4	1.59	0.05	0.008	0.66	0.13	70.6667	64	5.75
136	4.53333	1.64667	0.22	0.03	1.56	0.186667	46.6667	38.6667	3.40667
137	0.88	0.95	0.0176667	0.01	0.133333	0.0616667	12	2.66667	0.543333
138	1.13667	1.215	0.06	0.00385	0.23	0.065	9.33333	2.66667	0.22
139	1.6	1.31333	0.0333333	0.01	0.33	0.022	44	28	2.57667
140	1.18	1.26667	0.0313333	0.00243333	0.206667	0.119667	12	2.66667	0.46
141	1.5	1.21	0.026	0.00266667	0.263333	0.17	20	17.3333	1.46667
142	4.05667	1.38333	0.0866667	0.0186667	0.563333	0.17	62.6667	54.6667	4.65667
143	1.1	1.53333	0.0426667	0.00533333	0.48	0.22	41.3333	1.33333	1.85667
144	1.49667	1.67	0.0666667	0.0143333	0.793333	0.31	37.3333	17.3333	1.99
145	3.91333	0.856667	0.0366667	0.011	0.526667	0.16	69.3333	40	4.21333
146	7.29333	2.05667	0.216667	0.0413333	1.25333	0.206667	56	46.6667	4.08333
147	2.09	1.42667	0.0276667	0.037	0.26	0.103333	13.3333	5.33333	0.526667
149	NA	NA	NA	NA	NA	NA	0	0	0
151	1.79667	2.1	0.056	0.00493333	0.453333	0.128	12	10.6667	0.873333
152	4.12	1.76333	0.067	0.00866667	0.636667	0.106667	85.3333	85.3333	10.2767
153	5.01	1.52	0.12	0.0223333	0.76	0.156667	38.6667	21.3333	2.13333
154	2.20667	1.41333	0.0243333	0.0143333	0.45	0.126667	48.3333	48.3333	2.61
155	5.26667	2.75333	0.176667	0.045	1.16	0.176667	69.3333	34.6667	3.56
156	1.15667	1.24667	0.05	0.0105667	0.473333	0.0866667	54.6667	46.6667	3.91667
157	NA	NA	NA	NA	NA	NA	0	0	0
158	3.46	2.32	0.26	0.0313333	1.51	0.256667	90.6667	90.6667	9.36333
160	4.27	1.29667	0.0633333	0.0185333	0.723333	0.216667	56	25.3333	4.77
161	2.82333	1.59333	0.053	0.0089	0.536667	0.1	73.3333	73.3333	7.88333
162	2.85	1.65	0.151667	0.0196667	0.863333	0.18	56	54.6667	4.81667
163	1.2	1.1	0.01	0.001	0.1	0.001	1.33333	0	0.17
164	3.78333	1.85667	0.21	0.013	1.15667	0.246667	61.3333	24	2.99733
165	0.803333	1.76	0.0393333	0.00433333	0.79	0.15	54.6667	38.6667	3.57333
167	1.3	1.3	0.0015	0.00014	0.055	0.0058	4	1.33333	0.0833333
168	3.54333	1.43	0.0443333	0.013	0.506667	0.146667	48	46.6667	4.38
170	3.91	1.30333	0.0356667	0.00833333	0.39	0.22	26.6667	25.3333	1.87
184	1.21	1.46	0.0566667	0.006	0.66	0.156667	73.3333	72	6.92667
192	1.64	1.30333	0.0866667	0.0126667	0.486667	0.12	28	14.6667	2.01
K55	3.95667	3.63	0.253333	0.026	0.936667	0.123333	29.3333	25.3333	2.38333
K58	0.91	1.67	0.26	0.025	1.46	0.19	54	42.6667	4.22333
