# Supplementary material for: Analysis of QTL mapping for germination and seedling response to drought stress in sunflower (Helianthus annuus L.)
Source: PeerJ. 2023 May 3;11:e15275. doi: 10.7717/peerj.15275 (PMC10163870; doi:10.7717/peerj.15275)
Supplement: Supplemental Information 1 [file peerj-11-15275-s001.zip › Seedling Stage.xlsx]

## Sheet: Drought
Materials	RSA	RSR	RLS	RLWS	PHS	GFWS	UFWS	GDWS	UDWS
2	6.29	0.193023	37.59	0.57	21.73	4.83	1.18	0.43	0.083
3	6.87	0.297619	57.46	0.54	16.4	4.49	1.19	0.42	0.125
4	3.35	0.0662162	35.91	0.84	14.33	6.53	1.23	0.74	0.049
5	5.63	0.110092	38.81	0.35	18.47	4.26	0.82	1.09	0.12
6	4.44	0.475676	30.7	0.58	20.03	8.07	1.32	1.85	0.88
7	6.24	0.0537383	40.95	0.74	24.83	6.59	0.88	2.14	0.115
8	5.84	0.107339	31.08	0.84	20.8	8.06	1.21	1.09	0.117
9	5.12	0.110714	20.82	0.72	11.87	5.76	1.39	0.28	0.031
10	4.63	0.0325	20.13	0.67	9.07	6.62	0.48	0.8	0.026
11	6.82	0.222414	31.77	0.55	14.2	3.02	0.33	0.58	0.129
12	4.69	0.142353	30.22	0.65	16	7.43	1.56	0.85	0.121
13	2.78	0.19	44.76	0.5	11.6	8.62	0.95	0.3	0.057
14	5.11	0.13913	36.59	0.49	13.57	3.2	0.64	0.92	0.128
15	6.03	0.0943396	44.92	0.63	15.87	6.38	1.16	1.06	0.1
16	4.22	0.125	46.62	0.57	18.07	5.75	1.14	0.68	0.085
17	4.37	0.0719697	55.27	0.51	18.17	5.03	1.13	1.32	0.095
18	6.5	0.219403	41.19	0.57	16.93	5.46	1	0.67	0.147
19	3.6	0.267568	23.8	0.51	16.9	5.68	1.66	0.37	0.099
20	3.7	0.101075	21.88	0.63	14.77	4.56	1	0.93	0.094
21	5.27	0.279245	33.48	0.44	16.07	3.84	0.9	0.53	0.148
22	2.81	0.244828	19.28	0.6	15.8	4.6	1.36	0.29	0.071
23	14.55	0.529167	39.94	0.65	14	3.72	0.74	0.24	0.127
24	5.35	0.146875	38.81	0.63	15.63	4.75	1.31	0.64	0.094
26	4.91	0.24186	41.72	0.54	13.97	5	1.68	0.43	0.104
27	2.59	0.204	15.69	0.54	13.83	4.33	1.16	0.25	0.051
28	3.7	0.185366	27.28	0.72	13.3	3.11	0.81	0.41	0.076
29	5.9	0.442308	45.59	0.55	10.97	3.84	0.99	0.26	0.115
30	5.24	0.4	29.21	0.47	10.53	3.19	1.91	0.23	0.092
31	4.46	0.258974	27.59	0.56	12.23	3.5	1.21	0.39	0.101
32	5.32	0.276316	34.89	0.52	14.53	4.32	1.15	0.38	0.105
33	6.21	0.387097	40.83	0.47	13.33	4.65	1.34	0.31	0.12
34	4.99	0.355814	20.79	0.54	14.77	4.75	1.51	0.43	0.153
35	4.69	0.262222	25.5	0.54	12.33	4.63	1.27	0.45	0.118
36	4.84	0.216667	28.08	0.69	10.83	4.52	1.23	0.6	0.13
37	2.58	0.2875	13.94	0.5	10.9	5.87	1.32	0.24	0.069
38	7.4	0.365854	40.34	0.6	13.17	2.8	0.67	0.41	0.15
39	4.32	0.206818	29.86	0.76	16.57	4.53	1.84	0.44	0.091
40	3.79	0.161538	19.35	0.45	13.13	4.09	1.25	0.65	0.105
41	5.8	0.184615	35.77	0.55	15.67	4.26	0.9	0.78	0.144
42	2.78	0.272	18.78	0.45	11.93	6.49	1.72	0.25	0.068
43	5.9	0.266667	30.42	0.51	14.43	3.38	0.82	0.54	0.144
44	3.54	0.09375	19.02	0.49	12.9	5.76	1.73	0.8	0.075
45	3.88	0.155102	19.27	0.65	18.73	6.45	0.86	0.49	0.076
46	3.94	0.168182	27.22	0.49	18.3	5.29	0.93	0.66	0.111
47	3.49	0.248571	15.95	0.53	13.83	5.99	1.06	0.35	0.087
48	2.99	0.372973	12.59	0.52	10.87	4.29	0.92	0.37	0.138
49	3.44	0.307407	14.24	0.64	12.23	4.9	0.84	0.27	0.083
50	6.33	0.456818	30.53	0.71	15.87	4.34	1.03	0.44	0.201
51	0.86	0.164286	17.95	0.44	6.3	6.36	1.99	0.14	0.023
53	4.62	0.376923	23.75	0.82	13.57	3.67	0.85	0.39	0.147
54	4.7	0.636585	27.7	0.57	13.37	4.67	1.15	0.41	0.261
55	5.79	0.41039	30.63	0.48	11.47	4.56	1.02	0.77	0.316
56	6.69	0.466667	39.32	0.55	8.73	6.45	1.34	0.48	0.224
58	3.26	0.232258	11.56	0.54	12.9	4.96	0.63	0.31	0.072
59	3.54	0.263636	19.77	0.68	13.17	3.76	0.95	0.44	0.116
60	2.24	0.245833	10.34	0.81	11.03	4.76	0.98	0.24	0.059
61	3.11	0.227273	13.95	0.46	11.23	3.22	0.69	0.33	0.075
62	5.56	0.305714	29.59	0.73	11.33	4.18	0.82	0.35	0.107
63	4.27	0.27	22.71	0.57	12	5.05	1.61	0.3	0.081
64	4.05	0.19	20.13	0.53	11.47	4.17	1.13	0.4	0.076
65	2.68	0.175758	25.01	0.61	12.1	4.48	1.04	0.33	0.058
66	4.49	0.168182	25.23	0.5	15.03	3.62	0.63	0.66	0.111
67	4.72	0.284211	23.95	0.63	13.73	6.2	1.15	0.38	0.108
68	4.73	0.1925	22.58	0.58	10.5	4.46	1.39	0.4	0.077
70	4.76	0.252273	19.55	0.58	12.87	3.82	2.09	0.44	0.111
71	5.69	0.334286	33.12	0.64	13.4	5.4	1.2	0.35	0.117
72	3.36	0.192308	17.68	0.65	12.67	4.96	1.47	0.39	0.075
73	5.78	0.152273	51.87	0.71	12.57	4.41	0.79	0.44	0.067
74	7.75	0.284211	53.04	0.64	10.73	4.61	1.44	0.38	0.108
76	6.68	0.3	52.27	0.77	15.47	3.18	1.81	0.28	0.084
78	6.31	0.27619	46.75	0.54	12.17	3.71	1.18	0.42	0.116
79	6.12	0.197674	35.46	0.51	16.93	4.67	1.5	0.43	0.085
80	3.55	0.17234	20.2	0.62	15.07	5.34	1.18	0.47	0.081
81	4.47	0.193023	30.72	0.45	12.47	6.88	1.04	0.43	0.083
82	4.18	0.228571	17.82	0.61	13.9	4.62	0.99	0.35	0.08
83	4.91	0.195918	26.39	0.57	17.03	3.46	1.02	0.49	0.096
84	2.99	0.2	14.28	0.45	15.23	5.16	1.11	0.31	0.062
85	5.59	0.0904762	31.24	0.61	17.1	3.89	0.75	0.63	0.057
86	5.99	0.219565	30.05	0.75	17.07	4.06	1.22	0.46	0.101
87	3.34	0.12069	18.06	0.52	14.93	6.06	1.36	0.58	0.07
88	4.87	0.192308	27.16	0.55	16.5	6.57	0.74	0.52	0.1
89	3.45	0.145455	18.44	0.73	17.57	5.87	1.15	0.44	0.064
90	4.16	0.147619	17.88	0.57	22.73	4.37	0.83	0.63	0.093
91	2.74	0.163636	9.85	0.49	19.1	6.25	1.11	0.33	0.054
92	5.49	0.254286	30.3	0.5	15.17	3.99	0.72	0.35	0.089
93	4.28	0.175	25.67	0.71	16.6	4.03	1.31	0.32	0.056
94	4.43	0.174603	28.49	0.68	12.97	4.54	0.91	0.63	0.11
95	4.71	0.253846	20.71	0.68	11.57	5.31	1.01	0.26	0.066
96	8.41	0.196429	62.23	0.68	13.57	4.13	1.11	0.56	0.11
97	5.72	0.234043	28.46	0.64	21.53	6.8	1.78	0.47	0.11
98	5.82	0.260606	36.64	0.55	14.3	4.71	1.16	0.33	0.086
99	4.12	0.26	22.74	0.55	9.67	3.66	1.01	0.3	0.078
100	5.99	0.222581	26.53	0.62	18.63	4.09	0.9	0.62	0.138
101	3.54	0.24	18.13	0.68	14.23	6.52	1.68	0.25	0.06
102	7.03	0.228571	32.89	0.63	14.3	3.45	0.98	0.77	0.176
104	2.68	0.137931	14.2	0.57	12.87	7.85	1.32	0.29	0.04
106	5.11	0.208889	32.43	0.56	13.13	3.01	0.99	0.45	0.094
107	3.5	0.3	15.88	0.57	13.93	4.71	1.34	0.23	0.069
108	5.61	0.425	20.14	0.69	20.7	3.26	0.85	0.2	0.085
111	5.08	0.251515	24.95	0.76	13.77	3.39	1.04	0.33	0.083
113	4.42	0.223684	19.38	0.58	9.73	5.49	1.17	0.38	0.085
117	7.12	0.267347	27.7	0.56	10.53	4.47	1.1	0.49	0.131
118	6.54	0.245238	32.72	0.45	9.23	4.85	1.59	0.42	0.103
119	8.13	0.383333	69.7	0.64	10.53	3.89	1.48	0.3	0.115
120	4.52	0.308333	20.21	0.56	5.13	3.76	1.44	0.12	0.037
121	5.28	0.237931	42.07	0.65	9.7	1.88	0.53	0.29	0.069
122	4.8	0.155102	18.29	0.72	9.67	3.5	1.04	0.49	0.076
124	7.4	0.39	33.82	0.7	12.83	4.6	1.1	0.3	0.117
125	4.71	0.263636	27.26	0.57	15.2	4.14	1.45	0.33	0.087
126	5.63	0.227083	27.63	0.64	15.8	4.17	0.92	0.48	0.109
127	7.84	0.182192	49.86	0.71	19.47	5.19	0.36	0.73	0.133
129	5.21	0.28	37.82	0.58	14.67	3.6	1.24	0.35	0.098
130	4.25	0.277778	20.81	0.64	10.93	3.57	1.04	0.27	0.075
131	5.49	0.381818	23.57	0.76	14.5	4.51	0.96	0.22	0.084
132	7.28	0.21	42.92	0.56	16.6	2.86	1.12	0.7	0.147
133	8.52	0.23617	39.61	0.49	17.63	5.77	1.48	0.47	0.111
134	5.71	0.222222	8.63	0.6	13.7	5.67	1.47	0.18	0.04
135	4.78	0.27027	22.11	0.55	15.27	2.69	0.57	0.37	0.1
136	5.04	0.334615	19.67	0.77	8.93	4.13	1.03	0.26	0.087
137	10.18	0.359524	43.56	0.89	14.7	4.11	1.35	0.42	0.151
138	3.93	0.154348	17.72	0.61	11.7	5.33	2.05	0.46	0.071
139	4.17	0.361905	25.19	0.54	13.53	5.06	0.97	0.21	0.076
140	5.76	0.183784	16.7	0.57	14.27	3.3	1.02	0.37	0.068
141	4.98	0.509091	17.75	0.55	13.67	5.28	1.6	0.22	0.112
142	6.63	0.169231	29.12	0.65	13.5	2.98	1.04	0.78	0.132
143	4.34	0.113043	21.7	0.58	15.37	7.73	1.62	0.46	0.052
144	5.49	0.178431	23.64	0.81	19.43	5.24	1.68	0.51	0.091
145	4.56	0.111111	20.25	0.65	21.07	6.33	1.43	0.09	0.01
146	4.56	0.160976	18.4	0.62	13.67	5	1.11	0.41	0.066
147	5.25	0.163265	21.87	0.64	18.77	3.86	1.17	0.49	0.08
149	3.8	0.201786	17.74	0.58	15.67	6.4	0.92	0.56	0.113
151	6.59	0.181481	30.38	0.58	18.4	9.29	3.04	0.81	0.147
152	6.11	0.327451	25.63	0.6	16.7	7.03	1.56	0.51	0.167
153	10.34	0.35	72.47	0.48	12.97	5.44	1.81	0.4	0.14
154	11.33	0.150327	65.6	0.69	19.57	6.4	0.92	1.53	0.23
155	3.95	0.12069	16.81	0.56	21.07	3.86	1.17	0.58	0.07
156	5.8	0.32	39.74	0.72	16.7	6.89	1.54	0.25	0.08
157	4.36	0.25	17.66	0.5	6.9	4.47	1.08	0.24	0.06
158	4.02	0.159574	18.46	0.57	9.87	5.17	1.06	0.94	0.15
160	4.84	0.2	19.32	0.64	12.8	2.78	0.29	0.35	0.07
161	3.77	0.25	12.55	0.67	8.57	4.12	1.14	0.24	0.06
162	4.76	0.178571	18.77	0.56	9.87	4.68	1.24	0.28	0.05
163	4.41	0.28125	18.66	0.78	12.47	3.45	0.79	0.32	0.09
164	3.08	0.318182	15.73	0.63	13.03	3.11	1.45	0.22	0.07
165	3.76	0.384615	14.96	0.83	12.43	3.16	0.71	0.13	0.05
167	5.02	0.3125	28.75	0.9	11.3	3.84	1.59	0.16	0.05
168	6.58	0.307692	39.18	0.63	11.77	4.58	1.81	0.26	0.08
170	8.78	0.410256	63.81	0.61	10.67	5.28	1.29	0.39	0.16
184	1.82	0.172414	10.81	0.49	16.8	5.86	1.67	0.29	0.05
192	3.13	0.366667	18.35	0.42	12.5	2.09	0.29	0.3	0.11
K55	12.6567	0.569322	90.13	0.816667	21.66	9.50333	3.93667	1.13	0.643333
K58	13.4767	0.511737	92.48	0.893333	23.12	9.93333	4.02	1.42	0.726667

## Sheet: Nomal
Materials	RSA	RSR	RLS	RLWS	PHS	GFWS	UFWS	GDWS	UDWS
2	3.92	0.127273	25.47	0.74	22.37	4.86	1.07	0.44	0.056
3	6.1	0.0418103	35.93	0.8	21.1	10.75	1.03	2.32	0.097
4	2.33	0.0355263	23.44	0.69	18.27	9.4	0.12	0.76	0.027
5	2.01	0.0413978	26.72	0.79	21.17	8.66	1.16	1.86	0.077
6	2.67	0.341071	13.14	0.76	20.87	8.72	0.95	1.68	0.573
7	4.2	0.0351916	25.52	0.91	24.77	10.37	0.72	2.87	0.101
8	3.05	0.0593023	21.38	0.88	29.6	8.94	1.04	1.72	0.102
9	2.85	0.0489796	27.12	0.72	17.07	4.1	0.28	0.49	0.024
10	3.12	0.0177083	20.32	0.86	4.7	1.66	0.29	0.96	0.017
11	4	0.0740741	26.52	0.81	17.57	9.74	1.07	1.08	0.08
12	2.92	0.10099	32.47	0.81	19.6	7.46	0.87	1.01	0.102
13	1.97	0.040566	36.78	0.71	16.17	9.72	0.46	1.06	0.043
14	4.57	0.1	24.77	0.82	17.4	11.8	0.86	1.09	0.109
15	4.95	0.0435897	23.51	0.92	19.27	9.66	0.74	1.95	0.085
16	3.91	0.0742574	18.45	0.95	18.2	7.39	0.95	1.01	0.075
17	3.77	0.0347305	23.93	0.78	22.37	15.9	0.92	1.67	0.058
18	5.68	0.0632432	26.11	0.73	20.27	9.51	1.43	1.85	0.117
19	2.4	0.0542056	22.3	0.91	21.1	9.28	0.66	1.07	0.058
20	2.63	0.0766234	23.85	0.75	18.07	8.34	0.73	0.77	0.059
21	4.58	0.150725	30.19	0.92	17.23	7.12	0.83	0.69	0.104
22	1.16	0.0839286	22.32	0.9	19.33	6.8	0.77	0.56	0.047
23	6.15	0.12125	34.9	0.88	16.57	10.03	1.19	0.8	0.097
24	4.33	0.084127	28.63	0.69	18.1	7.58	0.78	0.63	0.053
26	2.11	0.168333	29.2	0.88	16.03	6.75	0.91	0.6	0.101
27	2.18	0.0825	15.33	0.93	17.83	3.95	0.62	0.4	0.033
28	2.55	0.0506494	20.63	0.91	15.73	3.96	0.52	0.77	0.039
29	3.84	0.1875	30.41	0.83	15.5	6.24	1.61	0.56	0.105
30	2.45	0.045	31.06	0.74	13.43	7.25	0.83	0.6	0.027
31	3.36	0.16	29.28	0.8	15.63	7.62	1.06	0.55	0.088
32	2.39	0.131944	34.93	0.8	16.6	8.9	0.75	0.72	0.095
33	4.24	0.172881	34.6	0.85	19.27	7.85	0.92	0.59	0.102
34	1.87	0.176667	22.67	0.85	15.63	7.18	1.09	0.6	0.106
35	3.77	0.161111	17.45	0.88	16.9	7.3	1.03	0.54	0.087
36	3.36	0.143056	21.58	0.88	14.03	8.81	1.18	0.72	0.103
37	2.25	0.106667	12.53	0.77	13	4.73	0.44	0.45	0.048
38	4.89	0.135211	24.3	0.75	17.83	8.3	1.56	0.71	0.096
39	2.91	0.1325	18.5	0.7	19.33	4.81	1.31	0.4	0.053
40	2.57	0.121667	16.26	0.69	15.6	7.22	0.49	0.6	0.073
41	4.83	0.118681	28.41	0.9	17.93	10.69	1.2	0.91	0.108
42	2.51	0.0645833	20.26	0.82	15.6	6.62	0.47	0.48	0.031
43	4.93	0.17551	18.34	0.95	15.17	6.87	1.19	0.49	0.086
44	2.54	0.0404255	18.69	0.93	16.67	10.82	0.44	0.94	0.038
45	2.53	0.0309091	17.15	0.9	19.03	6.44	0.76	0.55	0.017
46	2.57	0.146154	19.59	0.8	19.9	7.05	0.89	0.65	0.095
47	1.6	0.118182	15.31	0.91	15.13	4.48	0.54	0.66	0.078
48	1.5	0.236957	9.63	0.86	13.43	6.77	0.66	0.46	0.109
49	1.93	0.115	11.78	0.77	14.53	6.31	0.64	0.4	0.046
50	3.68	0.136486	22.13	0.92	16.27	8.36	1.35	0.74	0.101
51	0.5	0.0361111	19.73	0.89	9.2	1.48	0.19	0.36	0.013
53	4.15	0.190769	19.41	0.9	17.6	9.69	0.59	0.65	0.124
54	2.84	0.243939	19.49	0.97	14.2	9.8	0.88	0.66	0.161
55	2.58	0.148421	17.53	0.93	16.07	8.74	0.68	0.95	0.141
56	4.13	0.2125	24.37	0.92	13.07	8.92	0.93	0.56	0.119
58	2.31	0.098	15.24	0.81	14.87	7.44	0.45	0.5	0.049
59	2.77	0.0902655	16.65	0.86	14.93	9.41	0.65	1.13	0.102
60	1.33	0.05	7.82	0.93	17.03	4.07	0.43	0.62	0.031
61	2.51	0.0930233	13.04	0.93	13.2	7.06	0.57	0.43	0.04
62	3.74	0.0855769	23.32	0.91	12.83	10.4	1.2	1.04	0.089
63	2.54	0.0633803	18.04	0.89	16.4	9.53	1.05	0.71	0.045
64	2.36	0.0824324	16.94	0.93	17.67	9.57	0.69	0.74	0.061
65	2.33	0.04	18.49	0.86	14.1	10.4	0.41	0.85	0.034
66	2.42	0.12381	24.96	0.92	16.77	8.27	1.07	0.84	0.104
67	3	0.113953	20.19	0.88	17.67	9.76	1.31	0.86	0.098
68	4.05	0.0919355	14.17	0.9	11.77	2.8	0.84	0.62	0.057
70	2.48	0.194231	11.19	0.81	14.3	8.18	1.08	0.52	0.101
71	2.94	0.17963	24.61	0.97	16.5	8.43	1.21	0.54	0.097
72	1.88	0.0616438	16.92	0.9	16.6	9.12	0.44	0.73	0.045
73	3.04	0.0430556	33.35	0.91	17	8.5	0.99	0.72	0.031
74	3.68	0.122535	28.78	0.9	15.73	8	1.01	0.71	0.087
76	6.14	0.0841463	15.87	0.97	17.7	9.53	1.32	0.82	0.069
78	4.2	0.0591549	24.52	0.88	12.87	9.69	0.85	0.71	0.042
79	5.48	0.0323944	42.67	0.86	18.47	8.83	1.03	0.71	0.023
80	2.94	0.09	14.25	0.93	16.17	9.94	0.89	0.7	0.063
81	3.25	0.0884058	21.9	0.88	17.3	9.03	0.51	0.69	0.061
82	2.91	0.0573171	15.03	0.94	15.5	10.02	0.63	0.82	0.047
83	3.19	0.0508197	14.99	0.94	19.3	9.99	0.89	0.61	0.031
84	1.7	0.0913043	18.74	0.91	18.13	7.27	0.41	0.46	0.042
85	4.37	0.0481481	21.78	0.87	20.23	8.25	0.74	0.81	0.039
86	2.21	0.153968	20.08	0.86	19.2	9.9	1.06	0.63	0.097
87	2.71	0.0647059	13.95	0.88	15.5	8.18	0.43	0.68	0.044
88	4.09	0.166667	22.45	0.93	17.4	9.1	0.66	0.57	0.095
89	2.04	0.0651515	18.02	0.93	20.23	8.76	0.69	0.66	0.043
90	2.26	0.116418	14.46	0.9	25.07	9.8	0.56	0.67	0.078
91	2.42	0.0318681	12.08	0.94	19.57	9.59	0.34	0.91	0.029
92	4.15	0.0577236	28.14	0.97	17.57	7.72	1.2	1.23	0.071
93	2.47	0.0243243	23.27	0.96	18.23	8.59	0.52	1.11	0.027
94	3.63	0.0796117	26.84	0.97	15.03	8.44	0.95	1.03	0.082
95	2.8	0.0426667	15.71	0.96	19.23	8.09	0.97	0.75	0.032
96	4.58	0.0450549	27.08	0.92	14.23	9.32	1.51	0.91	0.041
97	3.18	0.162745	16.13	0.87	24.3	6.56	1.09	0.51	0.083
98	3.56	0.0736842	19.45	0.88	15.27	7.16	0.58	0.57	0.042
99	3.09	0.0634146	16.9	0.93	19.07	8.14	0.48	0.82	0.052
100	3.68	0.112	17.86	0.87	19.37	8.46	0.93	1	0.112
101	1.8	0.0382716	17.71	0.83	15.33	7.09	0.54	0.81	0.031
102	3.93	0.13587	27.09	0.84	16.07	6.83	1.05	0.92	0.125
104	2	0.00897436	12.87	0.77	13.3	7.86	0.49	1.56	0.014
106	2.58	0.0625899	21.83	0.94	14.9	7.75	0.91	1.39	0.087
107	1.97	0.0566667	13.09	0.79	15.23	5.92	0.34	0.9	0.051
108	2.67	0.0767442	18.46	0.79	22.5	8.88	1.25	0.86	0.066
111	3.39	0.0290909	17.1	0.85	16.07	9.59	0.65	1.1	0.032
113	2.7	0.0554687	14.7	0.86	12.9	8.48	0.99	1.28	0.071
117	3.14	0.114286	17.55	0.79	14.6	9.3	1.06	0.98	0.112
118	3.37	0.0555556	22.08	0.82	15	7.49	1.46	1.71	0.095
119	5.81	0.134483	63.14	0.85	13.63	8.74	1.21	0.58	0.078
120	3.48	0.0809524	21.53	0.86	16.28	2.47	0.51	0.21	0.017
121	2.65	0.0342593	18.52	0.87	13.33	8.59	0.76	1.08	0.037
122	4.12	0.0422018	11.52	0.89	13.3	9.14	0.77	1.09	0.046
124	3.27	0.0731034	19.74	0.79	16.9	7.19	1.16	1.45	0.106
125	2.43	0.0770492	26.62	0.88	16.47	6.62	0.71	0.61	0.047
126	4.45	0.0946667	21.44	0.8	18.6	9.13	0.23	0.75	0.071
127	2.62	0.0886957	35.48	0.82	20.8	8.58	1.19	1.15	0.102
129	3.61	0.0716049	39.44	0.94	16.27	9.3	0.74	0.81	0.058
130	2.13	0.0431373	12.21	0.97	13.9	8.13	0.56	1.53	0.066
131	3.11	0.0545455	21.51	0.9	15.03	7.44	0.71	0.77	0.042
132	5.48	0.0585938	22.41	0.95	17.97	10.34	0.74	1.28	0.075
133	6.42	0.125676	24.45	0.83	18.07	10.51	1.42	0.74	0.093
134	3.57	0.0538462	6.19	0.87	15.57	6.22	0.46	0.39	0.021
135	3.81	0.114286	17.18	0.94	17.8	8.78	0.49	0.42	0.048
136	2.87	0.0622951	18.7	0.9	14	10.44	0.55	0.61	0.038
137	5.53	0.134722	36.15	0.86	16.07	9.8	1.45	0.72	0.097
138	3.27	0.054321	17.69	0.88	17.67	9.06	0.59	0.81	0.044
139	3.07	0.0333333	13.46	0.85	16.37	8.75	0.96	0.81	0.027
140	5.73	0.0210084	18.19	0.93	15.27	9.47	0.98	1.19	0.025
141	3.48	0.108451	13.82	0.99	15.23	10.92	0.73	0.71	0.077
142	3.36	0.192	31.58	0.98	17.47	7.81	1.41	0.5	0.096
143	2.11	0.0561404	24.57	0.86	16.93	10.51	1.25	0.57	0.032
144	3.23	0.10566	18.94	0.88	19.77	9.46	1.06	0.53	0.056
145	3.26	0.0541667	20.95	0.87	21.03	8.26	0.92	0.72	0.039
146	3.08	0.0287356	17.76	0.87	16.1	9.26	0.94	0.87	0.025
147	2.45	0.0416667	15.3	0.91	20.5	8.84	1.09	1.08	0.045
149	3.41	0.111458	14.16	0.86	17.2	9.72	0.78	0.96	0.107
151	3.96	0.0858491	23.04	0.87	20.33	9.23	1.44	1.06	0.091
152	3.15	0.187879	20.31	0.85	18.6	5.51	1.24	0.33	0.062
153	12.12	0.0847059	87.99	0.87	16.77	8.25	1.28	0.85	0.072
154	2.41	0.179775	36.39	0.75	20.3	10.65	0.78	0.89	0.16
155	2.3	0.05	13.45	0.86	21.03	7.3	1.09	2.2	0.11
156	2.18	0.12	60.03	0.87	18.67	6.01	0.78	0.5	0.06
157	3.32	0.0795455	18.19	0.79	12.4	8.81	1.02	0.88	0.07
158	2.68	0.08	13.33	0.86	13.73	8.31	0.66	0.75	0.06
160	3	0.05	14.81	0.87	14.87	10.93	0.67	1.8	0.09
161	3.29	0.04	13.5	0.94	11.97	9.76	0.16	1.25	0.05
162	3.39	0.0300429	13.23	0.82	14.93	7.41	0.82	2.33	0.07
163	2.31	0.0601504	12	0.95	15.7	7.14	0.55	1.33	0.08
164	3.07	0.05	14.48	0.81	17.9	9.28	0.32	1.4	0.07
165	2.64	0.0701754	12.17	0.89	16.83	8.38	0.71	1.14	0.08
167	3.56	0.08	16.98	0.89	14.43	6.7	1.01	0.75	0.06
168	3.69	0.148936	29.13	0.88	13.13	7.89	1.24	0.47	0.07
170	6.08	0.135417	28.6	0.93	13.6	7.16	1.65	0.96	0.13
184	1.65	0.111111	10.14	0.92	12.6	7.36	0.44	0.27	0.03
192	1.32	0.180556	18	0.83	13.67	6.04	0.54	0.72	0.13
K55	10.6567	0.236641	74.5833	0.916667	25.12	13.8133	2.25667	2.62	0.62
K58	11.1533	0.230263	87.0633	0.95	26.7833	15.3067	2.94667	3.04	0.7
